# Supplementary material for: Identification of biomarker candidates for exfoliative glaucoma from autoimmunity profiling
Source: BMC Ophthalmol. 2024 Jan 29;24:44. doi: 10.1186/s12886-024-03314-y (PMC10826272; doi:10.1186/s12886-024-03314-y)
Supplement: Supplementary file 1 — Supplementary Material 1: List of antigens that showed reactivity against autoantibodies in at least three samples in the preliminary study [file 12886_2024_3314_MOESM1_ESM.xlsx]

## Sheet: 5_GLA_Reactive antigens_70xMAD
Supplemental Material Table 1: List of antigens antigens that showed reactivity against autoantibodies in at least three samples.
Gene_Prest	PrEST	Ag.name	PrEST.seq..aa.	Gene	Gene.desc	ENSG	Uniprot	GeneShort	ReactiveSamples	Antigen
EPM2A (HPRR3890072)	HPRR3890072	HPRA045406	GRVDTFWYKFLKREPGGELSWEGNGPHHDRCCTYNENNLVDGVYCLPIGHWIEA	EPM2A	EPM2A, laforin glucan phosphatase	ENSG00000112425	O95278	EPM2A	10	HPRR3890072_PB186
SCG2 (HPRR4220474)	HPRR4220474	HPRA045342	NPVEEKIESQTQEEVRDSKENIEKNEQINDEMKRSGQLGIQEEDLRKESKDQLSDDVSKVIAYLKRLVNAAGSGRLQNGQNGERA	SCG2	secretogranin II	ENSG00000171951	P13521	SCG2	9	HPRR4220474_PB186
VAV2 (HPRR4370231)	HPRR4370231	HPRA046255	LSLHSIAQNKGIRPFPSEETTENDDDVYRSLEELADEHDLGEDIYDCVPCEDGGDDIYEDIIKVEVQQPMIRYMQKMGMTED	VAV2	vav guanine nucleotide exchange factor 2	ENSG00000160293	P52735	VAV2	9	HPRR4370231_PB189
FUT2 (HPRR4240010)	HPRR4240010	HPRA045291	FRITLPVLHSATASRIPWQNYHLNDWMEEEYRHIPGEYVRFTGYPCSWTFYH	FUT2	fucosyltransferase 2	ENSG00000176920	Q10981	FUT2	8	HPRR4240010_PB186
UBE2O (HPRR4240042)	HPRR4240042	HPRA045314	VTTMTSADVMWQDGSVECNIRSNDLFPVHHLDNNEFCPGDFVVDKRVQSCPDPAVYGVVQSGDHIGRTCMVKWFKLRPSGDDVELIGE	UBE2O	ubiquitin conjugating enzyme E2 O	ENSG00000175931	Q9C0C9	UBE2O	8	HPRR4240042_PB186
PFKFB1 (HPRR4370219)	HPRR4370219	HPRA045819	MSPEMGELTQTRLQKIWIPHSSGSSRLQRRRGSSIPQFTNSPTMVIMVGLPARG	PFKFB1	6-phosphofructo-2-kinase/fructose-2,6-biphosphatase 1	ENSG00000158571	P16118	PFKFB1	7	HPRR4370219_PB188
ACTL6B* (HPRR4440117)	HPRR4440117	HPRA046003	KSWHNYMCNEVIQDFQASVLQVSDSPYDEQVAAQMPTVHYEMPNGYN	ACTL6B;ACTL6A	actin like 6B;actin like 6A	ENSG00000077080;ENSG00000136518	O94805;O96019	ACTL6B*	7	HPRR4440117_PB189
GPATCH8 (HPRR4050191)	HPRR4050191	HPRA045722	GAEDASLAPLESQPITFTPEEMEKYSKLQQAAQQHIQQQLLAKQVKAFPASAALAPATPALQPIHIQQPATASATSITTVQHAILQ	GPATCH8	G-patch domain containing 8	ENSG00000186566	Q9UKJ3	GPATCH8	6	HPRR4050191_PB188
DGCR2 (HPRR4320064)	HPRR4320064	HPRA045687	IHPDSVFYDPADDDAFEPVEVSLPAPGDGGSEGALLRRLEQPLPTAGASLADLEDSADSSSALLVPPDPAQSGSTPAAEALPGGGRHSRSSLNTV	DGCR2	DiGeorge syndrome critical region gene 2	ENSG00000070413	P98153	DGCR2	6	HPRR4320064_PB188
CCDC83 (HPRR3050446)	HPRR3050446	HPRA045372	AKLITSLQNDINTVKENAEKMSEHYKITLEDTRKKIIKETLLQLDQKKEWATQNAVKLIDKGSYLEIWENDWLKKEVAIHRKEVEEL	CCDC83	coiled-coil domain containing 83	ENSG00000150676	Q8IWF9	CCDC83	5	HPRR3050446_PB186
GRK7 (HPRR3140394)	HPRR3140394	HPRA045378	DPSVVYAKDIAEIDDFSEVRGVEFDDKDKQFFKNFATGAVPIAWQEEIIETGLFEELNDPNRPTGCEEGNSSKSG	GRK7	G protein-coupled receptor kinase 7	ENSG00000114124	Q8WTQ7	GRK7	5	HPRR3140394_PB186
OGFOD3 (HPRR4240072)	HPRR4240072	HPRA045339	SFDYTSLLYLSNYLEDFGGGRFMFMEEGANKTVEPRAGRVSFFTSGSENLHRVEKVHWGTRYAITIAFSCNPDHGIE	OGFOD3	2-oxoglutarate and iron dependent oxygenase domain containing 3	ENSG00000181396	Q6PK18	OGFOD3	5	HPRR4240072_PB186
CRISPLD2 (HPRR4160907)	HPRR4160907	HPRA045666	YLLPNVTLLEELLSKYQHNESHSRVRRAIPREDKEEILMLHNKLRGQVQPQASN	CRISPLD2	cysteine rich secretory protein LCCL domain containing 2	ENSG00000103196	Q9H0B8	CRISPLD2	5	HPRR4160907_PB188
CLTCL1 (HPRR4290066)	HPRR4290066	HPRA045605	LDALESLRKQEEHVTEPAPLVFDFDGHE	CLTCL1	clathrin heavy chain like 1	ENSG00000070371	P53675	CLTCL1	5	HPRR4290066_PB188
CAPZA2* (HPRR4470064)	HPRR4470064	HPRA045993	SDEEKVRIAAKFITHAPPGEFNEVFNDVRLLLNNDNLLREGAAHAFAQYNMDQFTPVKIEGYEDQVLITEHGDLGNS	CAPZA2;CAPZA1	capping actin protein of muscle Z-line alpha subunit 2;capping actin protein of muscle Z-line alpha subunit 1	ENSG00000116489;ENSG00000198898	P47755;P52907	CAPZA2*	5	HPRR4470064_PB189
FAM84B (HPRR4000314)	HPRR4000314	HPRA039225	MGNQVEKLTHLSYKEVPTADPTGVDRDDGPRIGVSYIFSNDDEDVEPQPPPQGPDGGGLPDGGDGPPPPQPQPYD	FAM84B	family with sequence similarity 84 member B	ENSG00000168672	Q96KN1	FAM84B	4	HPRR4000314_PB159
LAMA1 (HPRR2640045)	HPRR2640045	HPRA042669	ENNPVEMKLGTLVESRTINVSNLYVGGIPEGEGTSLLTMRRSFHGCIKNLIFNLELLDFNSAVGHEQVDLDTCWLSERPKLAPD	LAMA1	laminin subunit alpha 1	ENSG00000101680	P25391	LAMA1	4	HPRR2640045_PB176
SCOC (HPRR3460258)	HPRR3460258	HPRA031623,HPRA042914	ADMDAVDAENQVELEEKTRLINQVLELQHTLEDLSARVDAVKEENLKLKSENQVLGQYIENLMSASSV	SCOC	short coiled-coil protein	ENSG00000153130	Q9UIL1	SCOC	4	HPRR3460258_PB176
TBC1D9B (HPRR3010646)	HPRR3010646	HPRA045461	LYKLHLPPALSPEEAESALEAAHYFTEDSSSEASPLASDLDLFLPWEAQEALPQEEQE	TBC1D9B	TBC1 domain family member 9B	ENSG00000197226	Q66K14	TBC1D9B	4	HPRR3010646_PB186
SHTN1 (HPRR3020796)	HPRR3020796	HPRA045464	RISMLYMAKLGPDVITEEINIDDEDSTTDTDGAAETCVSVQCQKQIKELRDQIVSVQEEKKILAIELENLKSKLVEVIEEVNKVKQE	SHTN1	shootin 1	ENSG00000187164	A0MZ66	SHTN1	4	HPRR3020796_PB186
CHIT1 (HPRR4180901)	HPRR4180901	HPRA045299	GSPAVDKERFTTLVQDLANAFQQEAQTSGKERLLLSAAVPAGQTYVDAGYEVDKIAQNLDFVNLMAYDFHGSWEK	CHIT1	chitinase 1	ENSG00000133063	Q13231	CHIT1	4	HPRR4180901_PB186
RMDN3 (HPRR4190075)	HPRR4190075	HPRA045295	SQRWKRTQRHGRSQSLPNSLDYTQTSDPGRHVMLLRAVPGGAGDASVLPSLPREGQEKVLDRLDFVLTSLVALRREVEELRSSLRGLAGEIVGE	RMDN3	regulator of microtubule dynamics 3	ENSG00000137824	Q96TC7	RMDN3	4	HPRR4190075_PB186
SCG5 (HPRR4220345)	HPRR4220345	HPRA045184	AYSPRTPDRVSEADIQRLLHGVMEQLGIARPRVEYPAHQAMNLVGPQSIEGGAHE	SCG5	secretogranin V	ENSG00000166922	P05408	SCG5	4	HPRR4220345_PB186
CDH5 (HPRR4240093)	HPRR4240093	HPRA045483	SLPHHVGKIKSSVSRKNAKYLLKGEYVGKVFRVDAETGDVFAIERLDRENISEYHLTAVIVDKDTGENLETP	CDH5	cadherin 5	ENSG00000179776	P33151	CDH5	4	HPRR4240093_PB186
IRAK4 (HPRR280120)	HPRR280120	HPRA000958,HPRA045756	ISDFGLARASEKFAQTVMTSRIVGTTAYMAPEALRGEITPKSDIYSFGVVLLEIITGLPAVDEHREPQLLLDIKEEIEDEEKTIEDYIDKKMNDADSTSVEAMYSVASQCLHEKKNKRPDIKKVQQLLQEMT	IRAK4	interleukin 1 receptor associated kinase 4	ENSG00000198001	Q9NWZ3	IRAK4	4	HPRR280120_PB188
TET3 (HPRR4050359)	HPRR4050359	HPRA045601	QFEAEFGDSFGLPGPPSVPIQDPENQQTCLPAPESPFATRSPKQIKIESSGAVTVLSTTCFHSEEGGQEATPTKAENPLTPTLSGFLESPL	TET3	tet methylcytosine dioxygenase 3	ENSG00000187605	O43151	TET3	4	HPRR4050359_PB188
CCNI2 (HPRR4050711)	HPRR4050711	HPRA045786	PQPSSSEVSAVQSPGGRPGAGLEETALGVPLPPSPGEAPLPRSNRSRCPGT	CCNI2	cyclin I family member 2	ENSG00000205089	Q6ZMN8	CCNI2	4	HPRR4050711_PB188
ME1 (HPRR4160422)	HPRR4160422	HPRA045667	TLEERQQLNIHGLLPPSFNSQEIQVLRVVKNFEHLNSDFDRYLLLMDLQDR	ME1	malic enzyme 1	ENSG00000065833	P48163	ME1	4	HPRR4160422_PB188
GLI3 (HPRR4220052)	HPRR4220052	HPRA045782	DADANLNDEDFLPDDVVQYLNSQNQAGYEQHFPSALPDDSKVPHGPGDFDAPGLPDSHAGQQFHALEQPCPEGSKTDLPI	GLI3	GLI family zinc finger 3	ENSG00000106571	P10071	GLI3	4	HPRR4220052_PB188
MSANTD4 (HPRR4220490)	HPRR4220490	HPRA045754	VIPDSRRENELPDFPHIDEFFTLNSTPSRSAYDEPHLLVNIEKQKLELEKRRLDIEAERLQVEKERLQIEKERLRHLDMEHE	MSANTD4	Myb/SANT DNA binding domain containing 4 with coiled-coils	ENSG00000170903	Q8NCY6	MSANTD4	4	HPRR4220490_PB188
DBNDD1 (HPRR4290097)	HPRR4290097	HPRA045658	GEIVKEAEVPQAALGVPAQGTGDNGHTPVEEEVGGIPVPAPGLLQVTERRQPLSSVSSLEVHFDL	DBNDD1	dysbindin domain containing 1	ENSG00000003249	Q9H9R9	DBNDD1	4	HPRR4290097_PB188
CCDC134 (HPRR4320244)	HPRR4320244	HPRA045637	GISEKDSNFQNPFKIDRTEFIPSTDPFQKALRE	CCDC134	coiled-coil domain containing 134	ENSG00000100147	Q9H6E4	CCDC134	4	HPRR4320244_PB188
CCDC47 (HPRR4320580)	HPRR4320580	HPRA045783	AKFDDFEDEEDIVEYDDNDFAEFEDVMEDSVTESPQRVIITEDDEDETTVELEGQDENQEGDFEDADTQEGDTESEPYDDEEFEGYEDKPDTSSSK	CCDC47	coiled-coil domain containing 47	ENSG00000108588	Q96A33	CCDC47	4	HPRR4320580_PB188
SOS1 (HPRR4180260)	HPRR4180260	HPRA046248	EPGRTPDVFSSSPLHLQPPPLGKKSDHGNAFFPNSPSPFTPPPPQTPSPHGTRRHLPSPPLTQEVDLHSIAGPPVPPRQSTSQHIP	SOS1	SOS Ras/Rac guanine nucleotide exchange factor 1	ENSG00000115904	Q07889	SOS1	4	HPRR4180260_PB189
PALM2* (HPRR4430321)	HPRR4430321	HPRA046120	VLGYDETIKAELVLIDEDDEKSLREKTVTDVSTIDGNAAELVSGRPVSDTTEPSSPEGKEES	PALM2;PALM2-AKAP2	paralemmin 2;PALM2-AKAP2 readthrough	ENSG00000157654;ENSG00000243444	Q8IXS6	PALM2*	4	HPRR4430321_PB189
ANKRD6 (HPRR2620108)	HPRR2620108	HPRA020522,HPRA042716	RTECLNRLQQHSDTEKHEGEKRQISLVDELKTWCMLKIQNLEQKLSGDSRACRAKSTPSTCESSTGVDQLVVTAGPAAASDSSPPVVRPKEKALNSTAT	ANKRD6	ankyrin repeat domain 6	ENSG00000135299	Q9Y2G4	ANKRD6	3	HPRR2620108_PB176
IQSEC1 (HPRR2960330)	HPRR2960330	HPRA042866	GPEKVHSSYFEGKQVSVTNDGSQLGALVSPECGDLSEPTTLKSPAPSSDFADAITELEDAFSR	IQSEC1	IQ motif and Sec7 domain 1	ENSG00000144711	Q6DN90	IQSEC1	3	HPRR2960330_PB176
RASSF7 (HPRR4110173)	HPRR4110173	HPRA038796,HPRA042733	RNAEELGHEAFWEQELRREQAREREGQARLQALSAATAEHAARLQALDAQARALEAELQLAAEAPGPPSPMAS	RASSF7	Ras association domain family member 7	ENSG00000099849	Q02833	RASSF7	3	HPRR4110173_PB176
MDM2 (HPRR4200044)	HPRR4200044	HPRA042790	SESTGTPSNPDLDAGVSEHSGDWLDQDSVSDQFSVEFEVESLDSEDYSLSEEGQELSDEDDEVYQVTVY	MDM2	MDM2 proto-oncogene	ENSG00000135679	Q00987	MDM2	3	HPRR4200044_PB176
PTGES3L-AARSD1* (HPRR4380076)	HPRR4380076	HPRA042751	SKPVWLSVDFDNWRDWEGDEEMELAHVEHYAELLKKVSTKRPPPAMDDLDD	PTGES3L-AARSD1;PTGES3L	PTGES3L-AARSD1 readthrough;prostaglandin E synthase 3 like	ENSG00000108825;ENSG00000267060	Q9BTE6	PTGES3L-AARSD1*	3	HPRR4380076_PB176
SGK494 (HPRR4390107)	HPRR4390107	HPRA042769	LHHFQVHPFFRGVAFDPELLQKQPVNFVTETQATQPSSAETMPFDDFDCDLESFLLYPIPA	SGK494	uncharacterized serine/threonine-protein kinase SgK494	ENSG00000167524		SGK494	3	HPRR4390107_PB176
ZFP42 (HPRR4390277)	HPRR4390277	HPRA042744	YIECVIRGEFSQPILEEDSLFESLEYLKKGSEQQLSQKVFEASSLECSLEYMKKGVKKELPQKIVGENSLEYS	ZFP42	ZFP42 zinc finger protein	ENSG00000179059	Q96MM3	ZFP42	3	HPRR4390277_PB176
ADK (HPRR3020493)	HPRR3020493	HPRA045462	DDTIMATESEVTAFAVLDQDQKEIIDTNGAGDAFVGGFLSQLVSDKPLTECIRAGHYAASIIIRRTGCTFPEKPD	ADK	adenosine kinase	ENSG00000156110	P55263	ADK	3	HPRR3020493_PB186
KIAA1191 (HPRR3460113)	HPRR3460113	HPRA045435	TQESIQHFERQAGLRDAGYTPHKGLTTEETKYLRVAEALHKLKLQSGEVTKEERQPASAQSTPSTTPHSSPKQRPRGWFTSGSSTALPGPNPSTM	KIAA1191	KIAA1191	ENSG00000122203	Q96A73	KIAA1191	3	HPRR3460113_PB186
RHBDD2 (HPRR3460351)	HPRR3460351	HPRA045223	EAVSSLSKLGEVEDARGFTPVAFAMLGVTTVRSRMRR	RHBDD2	rhomboid domain containing 2	ENSG00000005486	Q6NTF9	RHBDD2	3	HPRR3460351_PB186
ANXA10 (HPRR4180116)	HPRR4180116	HPRA045216	MFCGDYVQGTIFPAPNFNPIMDAQMLGGALQGFDCDKDMLINILTQRCNAQRMMIAEAYQSMYGRDLIGDLREQLSDHFKDVMAG	ANXA10	annexin A10	ENSG00000109511	Q9UJ72	ANXA10	3	HPRR4180116_PB186
SIM2 (HPRR4190834)	HPRR4190834	HPRA045344	LVPSSSSPAKNPPEPPANTARHSLVPSYEAPAAAVRRFGEDTAPPSFPSCGHYREEP	SIM2	single-minded family bHLH transcription factor 2	ENSG00000159263	Q14190	SIM2	3	HPRR4190834_PB186
ZNF24 (HPRR4220551)	HPRR4220551	HPRA045322	MSAQSVEEDSILIIPTPDEEEKILRVKLEEDPDGEEGSSIPWNHLPDPEFFR	ZNF24	zinc finger protein 24	ENSG00000172466	P17028	ZNF24	3	HPRR4220551_PB186
KLF12 (HPRR4180429)	HPRR4180429	HPRA040141,HPRA045828	IKNINTFENRMLMLDGMPAVRVKTELLESEQGSPNVHNYPDMEAVPLLLNNVKGEPPEDSLSVDHFQTQTEPVDLSIN	KLF12	Kruppel like factor 12	ENSG00000118922	Q9Y4X4	KLF12	3	HPRR4180429_PB188
MGAT5 (HPRR4190566)	HPRR4190566	HPRA045686	FLGFVVEQHLNSSDIHHINEIKRQNQSLVYGKVDSFWKNKKIYLDIIHTYMEVHATVYGSSTKNIPSYVKNHGILSGRDL	MGAT5	mannosyl (alpha-1,6-)-glycoprotein beta-1,6-N-acetyl-glucosaminyltransferase	ENSG00000152127	Q09328	MGAT5	3	HPRR4190566_PB188
TRIB2 (HPRR4290062)	HPRR4290062	HPRA045567	FSVSNSAYGAKEVSDQLVPDVNMEENLDPFFN	TRIB2	tribbles pseudokinase 2	ENSG00000071575	Q92519	TRIB2	3	HPRR4290062_PB188
PCDHB6 (HPRR4290137)	HPRR4290137	HPRA045585	PIMPNFPPQGTEREMEETPTSRNSFPFS	PCDHB6	protocadherin beta 6	ENSG00000113211	Q9Y5E3	PCDHB6	3	HPRR4290137_PB188
SLC26A10 (HPRR4290264)	HPRR4290264	HPRA045692	FTSSVDTRYQVQIVGLLPGGFPQPLLPNLAELPRI	SLC26A10	solute carrier family 26 member 10	ENSG00000135502	Q8NG04	SLC26A10	3	HPRR4290264_PB188
FAM160A1 (HPRR4290426)	HPRR4290426	HPRA045572	QQLPRKTGPQLAPRKDKSQTELEWDDSYDTGISSGADVGSPGPYDDLEVSGPPAPIDPPKHIQEMKKNALLLFKGSYIEESDFQDDVMVY	FAM160A1	family with sequence similarity 160 member A1	ENSG00000164142	Q05DH4	FAM160A1	3	HPRR4290426_PB188
RPLP2 (HPRR4290615)	HPRR4290615	HPRA045659	SELNGKNIEDVIAQGIGKLASVPAGGAVAVSAAPGSAAP	RPLP2	ribosomal protein lateral stalk subunit P2	ENSG00000177600	P05387	RPLP2	3	HPRR4290615_PB188
TOB2 (HPRR4290698)	HPRR4290698	HPRA045626	QLSPNAKEFVYNGGGSPSLFFDAADGQGSGTPGPFGGSGAGTCNSSSFDM	TOB2	transducer of ERBB2, 2	ENSG00000183864	Q14106	TOB2	3	HPRR4290698_PB188
POLE2 (HPRR4320282)	HPRR4320282	HPRA045650	GTVQLDLSKAQFHSGLYTEACFVLAEGWFEDQVFHVNAFGFPPTEPSSTTRAYYGNINFFGGPSNTSVKTSAKLKQLEEENKDAMFVFLSDVWLDQVEV	POLE2	DNA polymerase epsilon 2, accessory subunit	ENSG00000100479	P56282	POLE2	3	HPRR4320282_PB188
CCDC85B (HPRR4120189)	HPRR4120189	HPRA046228	CLALGEEWGPRGGPSGAGGSGAGPAPELALPPCGPRDLGDGSSSTGSVGSPDQLPLACSPDD	CCDC85B	coiled-coil domain containing 85B	ENSG00000175602	Q15834	CCDC85B	3	HPRR4120189_PB189
AJM1 (HPRR4130042)	HPRR4130042	HPRA045942	AFIHIQRELRLRGVFLRHEFPRVYEQLCEFVEANRRFTPTTIYPTDRRTGRPFMCMIMAASEPRALDWVASANLLDD	AJM1	apical junction component 1 homolog	ENSG00000232434	C9J069	AJM1	3	HPRR4130042_PB189
RNF113A (HPRR4320625)	HPRR4320625	HPRA046044	PAKELIAKLEKHRATGEGGASDLPEDPDEDAIPIT	RNF113A	ring finger protein 113A	ENSG00000125352	O15541	RNF113A	3	HPRR4320625_PB189
